# Supplementary material for: Synergistic pathways for health investment and economic development in China: a fuzzy-set qualitative comparative analysis
Source: Front Public Health. 2024 Oct 1;12:1429006. doi: 10.3389/fpubh.2024.1429006 (PMC11473372; doi:10.3389/fpubh.2024.1429006)
Supplement: Supplementary file 1 [file Data_Sheet_1.ZIP]

Archive with 9 entries (8 files):
- Supplementary material/
- Supplementary material/FIGURE 1.xlsx
- Supplementary material/FIGURE 2.xlsx
- Supplementary material/FSQCA.docx
- Supplementary material/Figure 1.jpg
- Supplementary material/Figure 2.jpg
- Supplementary material/First step in data processing.xlsx
- Supplementary material/TABLE.xlsx
- Supplementary material/raw data.csv
