# Supplementary material for: Synergistic pathways for health investment and economic development in China: a fuzzy-set qualitative comparative analysis
Source: Front Public Health. 2024 Oct 1;12:1429006. doi: 10.3389/fpubh.2024.1429006 (PMC11473372; doi:10.3389/fpubh.2024.1429006)
Supplement: Supplementary file 1 [file Data_Sheet_1.ZIP › Supplementary material/FIGURE 1.xlsx]

## Sheet: FIGURE 1
Province	Uh	Ue
Beijing	0.66	0.409
Tianjin	0.23	0.26
Hebei	0.336	0.237
Shanxi	0.199	0.11
Neimenggu	0.208	0.168
Liaoning	0.269	0.18
Jilin	0.196	0.151
Heilongjiang	0.269	0.136
Shanghai	0.484	0.458
Jiangsu	0.496	0.805
Zhejiang	0.405	0.612
Anhui	0.285	0.394
Fujian	0.21	0.435
Jiangxi	0.202	0.273
Shandong	0.525	0.631
Henan	0.459	0.521
Hubei	0.388	0.377
Hunan	0.377	0.447
Guangdong	0.533	0.797
Guangxi	0.222	0.244
Hainan	0.12	0.079
Chongqing	0.231	0.275
Sichuan	0.48	0.396
Guizhou	0.19	0.168
Yunnan	0.245	0.248
Tibet	0.093	0.024
Shannxi	0.29	0.281
Gansu	0.14	0.079
Qinghai	0.179	0.066
Ningxia	0.124	0.055
Xinjiang	0.22	0.124
