# Supplementary material for: Synergistic pathways for health investment and economic development in China: a fuzzy-set qualitative comparative analysis
Source: Front Public Health. 2024 Oct 1;12:1429006. doi: 10.3389/fpubh.2024.1429006 (PMC11473372; doi:10.3389/fpubh.2024.1429006)
Supplement: Supplementary file 1 [file Data_Sheet_1.ZIP › Supplementary material/FIGURE 2.xlsx]

## Sheet: Sheet1
			Province	Coupling Coordination Degree
			Guangdong	0.807
			Jiangsu	0.795
			Shandong	0.759
			Beijing	0.72
			Zhejiang	0.705
			Henan	0.699
			Shanghai	0.686
			Sichuan	0.66
			Hunan	0.641
			Hubei	0.618
			Anhui	0.579
			Fujian	0.55
			Shannxi	0.534
			Hebei	0.531
			Chongqing	0.502
			Yunnan	0.496
			Tianjin	0.494
			Jiangxi	0.485
			Guangxi	0.482
			Liaoning	0.469
			Heilongjiang	0.438
			Neimenggu	0.432
			Guizhou	0.422
			Jilin	0.415
			Xinjiang	0.411
			Shanxi	0.385
			Qinghai	0.329
			Gansu	0.324
			Hainan	0.312
			Ningxia	0.287
			Tibet	0.217
