# Supplementary material for: Synergistic pathways for health investment and economic development in China: a fuzzy-set qualitative comparative analysis
Source: Front Public Health. 2024 Oct 1;12:1429006. doi: 10.3389/fpubh.2024.1429006 (PMC11473372; doi:10.3389/fpubh.2024.1429006)
Supplement: Supplementary file 1 [file Data_Sheet_1.ZIP › Supplementary material/First step in data processing.xlsx]

## Sheet: 分开权重求耦合协调
		Beijing	0.167129	0.314154	1	1	0.09996	0.314167	0.876055
		Tianjin	0.0766266	0.113186	0.277977	0.703325	0.178256	0.111896	0.519816
		Hebei	0.652791	0.615901	0.0368685	0.376993	0.225503	0.315126	0.164174
		Shanxi	0.31622	0.304493	0.0495928	0.432407	0.0975854	0.144675	0.0855603
		Neimenggu	0.221246	0.222629	0.151762	0.445235	0.145678	0.141991	0.224134
		Liaoning	0.456213	0.363727	0.0740648	0.586064	0.0848422	0.213232	0.254074
		Jilin	0.238205	0.23476	0.102977	0.493022	0.21469	0.0956143	0.139635
		Heilongjiang	0.361856	0.272476	0.182191	0.490285	0.167717	0.108357	0.13072
		Shanghai	0.205982	0.237568	0.678803	0.835842	0.107873	0.338033	1
		Jiangsu	0.796176	0.796808	0.2042	0.488712	1	0.926124	0.443522
		Zhejiang	0.528369	0.651191	0.214991	0.467264	0.641599	0.576075	0.616465
		Anhui	0.600062	0.482703	0.0254051	0.327735	0.620383	0.33785	0.192842
		Fujian	0.305581	0.316917	0.0884375	0.339776	0.507683	0.385832	0.406018
		Jiangxi	0.411964	0.326507	0.0231951	0.289868	0.419866	0.218528	0.161387
		Shandong	0.968702	0.980231	0.100215	0.452932	0.92423	0.654302	0.263218
		Henan	1	0.848015	0.0213704	0.353014	0.915932	0.487738	0.0995445
		Hubei	0.605612	0.503014	0.22133	0.401929	0.520647	0.381603	0.205418
		Hunan	0.772895	0.588931	0.0587094	0.494219	0.680016	0.366336	0.265179
		Guangdong	0.842121	1	0.184622	0.372169	0.838277	1	0.520857
		Guangxi	0.427074	0.432959	0.0001	0.325238	0.416696	0.186057	0.106852
		Hainan	0.0615171	0.0640067	0.14801	0.279606	0.0225159	0.0333411	0.19606
		Chongqing	0.334413	0.266475	0.111047	0.517069	0.322614	0.212202	0.288395
		Guizhou	0.973173	0.755556	0.108107	0.450879	0.512366	0.428961	0.223755
		Guizhou	0.397471	0.328542	0.0122687	0.232503	0.284577	0.146279	0.0562578
		Yunnan	0.47271	0.426181	0.030268	0.32753	0.395133	0.207784	0.121713
		Tibet	0.0001	0.0001	0.200422	0.0001	0.0001	0.0001	0.0001
		Shannxi	0.391304	0.422421	0.137561	0.509167	0.454558	0.223033	0.143043
		Gansu	0.236355	0.196479	0.0317381	0.326606	0.0727221	0.065349	0.100647
		Qinghai	0.0349985	0.0324744	0.268559	0.474037	0.0268539	0.0101323	0.172608
		Ningxia	0.0349985	0.0445005	0.149094	0.450298	0.0103996	0.0185343	0.146052
		Xinjiang	0.251156	0.208515	0.208254	0.349525	0.14922	0.109267	0.112151
			熵权法				熵权法
			项	信息熵值e	信息效用值d	权重(%)	项	信息熵值e	信息效用值d	权重(%)
			Unnamed: 1	0.928	0.072	23.201	Unnamed: 1	0.898	0.102	35.456
			Unnamed: 2	0.932	0.068	22.12	Unnamed: 2	0.902	0.098	34.093
			Unnamed: 3	0.856	0.144	46.485	Unnamed: 3	0.912	0.088	30.451
			Unnamed: 4	0.975	0.025	8.194
			23.201	22.12	46.485	8.194	35.456	34.093	30.451
		weight	0.23201	0.2212	0.46485	0.08194	0.35456	0.34093	0.30451
										U1	U2
		Beijing	0.0387756	0.0694908	0.46485	0.08194	0.0354418	0.107109	0.266768	0.655056	0.409318
		Tianjin	0.0177781	0.0250367	0.129218	0.0576304	0.0632024	0.0381488	0.158289	0.229663	0.25964
		Hebei	0.151454	0.136237	0.0171383	0.0308908	0.0799545	0.107436	0.0499928	0.33572	0.237383
		Shanxi	0.0733661	0.0673538	0.0230532	0.0354315	0.0345999	0.0493239	0.026054	0.199205	0.109978
		Neimenggu	0.0513312	0.0492455	0.0705466	0.0364826	0.0516517	0.0484091	0.068251	0.207606	0.168312
		Liaoning	0.105846	0.0804564	0.034429	0.0480221	0.0300816	0.0726972	0.0773682	0.268754	0.180147
		Jilin	0.055266	0.0519289	0.0478687	0.0403982	0.0761204	0.0325978	0.0425201	0.195462	0.151238
		Heilongjiang	0.0839543	0.0602717	0.0846913	0.040174	0.0594657	0.0369423	0.0398056	0.269091	0.136214
		Shanghai	0.0477899	0.05255	0.315542	0.0684889	0.0382476	0.115246	0.30451	0.484371	0.458003
		Jiangsu	0.184721	0.176254	0.0949224	0.040045	0.35456	0.315744	0.135057	0.495942	0.80536
		Zhejiang	0.122587	0.144044	0.0999384	0.0382876	0.227485	0.196401	0.18772	0.404856	0.611606
		Anhui	0.13922	0.106774	0.0118096	0.0268546	0.219963	0.115183	0.0587224	0.284658	0.393869
		Fujian	0.0708979	0.070102	0.0411102	0.0278412	0.180004	0.131542	0.123637	0.209951	0.435183
		Jiangxi	0.0955798	0.0722233	0.0107822	0.0237518	0.148868	0.0745029	0.049144	0.202337	0.272515
		Shandong	0.224749	0.216827	0.0465849	0.0371132	0.327695	0.223071	0.0801524	0.525274	0.630919
		Henan	0.23201	0.187581	0.00993402	0.0289259	0.324753	0.166284	0.0303123	0.458451	0.521349
		Hubei	0.140508	0.111267	0.102885	0.0329341	0.184601	0.1301	0.0625517	0.387594	0.377252
		Hunan	0.179319	0.130272	0.0272911	0.0404963	0.241106	0.124895	0.0807497	0.377378	0.446751
		Guangdong	0.195381	0.2212	0.0858214	0.0304956	0.297219	0.34093	0.158606	0.532898	0.796756
		Guangxi	0.0990854	0.0957704	4.6485e-05	0.02665	0.147744	0.0634323	0.0325376	0.221552	0.243714
		Hainan	0.0142726	0.0141583	0.0688023	0.0229109	0.00798324	0.011367	0.0597021	0.120144	0.0790523
		Chongqing	0.0775871	0.0589442	0.0516203	0.0423686	0.114386	0.0723459	0.0878193	0.23052	0.274551
		Guizhou	0.225786	0.167129	0.0502536	0.036945	0.181664	0.146246	0.0681357	0.480113	0.396046
		Guizhou	0.0922174	0.0726736	0.0057031	0.0190513	0.1009	0.0498708	0.0171311	0.189645	0.167902
		Yunnan	0.109674	0.0942713	0.0140701	0.0268378	0.140098	0.0708398	0.0370629	0.244853	0.248001
		Tibet	2.3201e-05	2.212e-05	0.0931661	8.194e-06	3.5456e-05	3.4093e-05	3.0451e-05	0.0932196	0.0001
		Shannxi	0.0907865	0.0934396	0.0639451	0.0417212	0.161168	0.0760386	0.043558	0.289892	0.280765
		Gansu	0.0548368	0.0434612	0.0147535	0.0267621	0.0257844	0.0222794	0.0306479	0.139813	0.0787117
		Qinghai	0.00811999	0.00718334	0.12484	0.0388426	0.00952132	0.0034544	0.0525609	0.178985	0.0655366
		Ningxia	0.00811999	0.0098435	0.0693065	0.0368974	0.00368727	0.00631891	0.0444743	0.124167	0.0544804
		Xinjiang	0.0582708	0.0461235	0.0968067	0.02864	0.0529073	0.0372526	0.034151	0.229841	0.124311
			U1	U2	T	U1U2	U1+U2		*2	C	C*T	D(U1/U2)
		Beijing	0.655056	0.409318	0.532187	0.268127	1.06437	0.51781	1.03562	0.972983	0.51781	0.71959
		Tianjin	0.229663	0.25964	0.244652	0.0596298	0.489303	0.244192	0.488384	0.998122	0.244192	0.494158
		Hebei	0.33572	0.237383	0.286552	0.0796943	0.573103	0.282302	0.564604	0.985169	0.282302	0.531321
		Shanxi	0.199205	0.109978	0.154591	0.0219081	0.309182	0.148014	0.296028	0.957453	0.148014	0.384726
		Neimenggu	0.207606	0.168312	0.187959	0.0349425	0.375918	0.186929	0.373858	0.994522	0.186929	0.432353
		Liaoning	0.268754	0.180147	0.22445	0.0484152	0.448901	0.220034	0.440069	0.980326	0.220034	0.469078
		Jilin	0.195462	0.151238	0.17335	0.0295613	0.3467	0.171934	0.343868	0.991831	0.171934	0.414649
		Heilongjiang	0.269091	0.136214	0.202652	0.0366539	0.405305	0.191452	0.382904	0.944731	0.191452	0.437552
		Shanghai	0.484371	0.458003	0.471187	0.221843	0.942374	0.471002	0.942005	0.999608	0.471002	0.686296
		Jiangsu	0.495942	0.80536	0.650651	0.399412	1.3013	0.631991	1.26398	0.97132	0.631991	0.794978
		Zhejiang	0.404856	0.611606	0.508231	0.247613	1.01646	0.497607	0.995214	0.979095	0.497607	0.705413
		Anhui	0.284658	0.393869	0.339264	0.112118	0.678527	0.33484	0.669681	0.986962	0.33484	0.578654
		Fujian	0.209951	0.435183	0.322567	0.0913672	0.645134	0.30227	0.60454	0.937077	0.30227	0.549791
		Jiangxi	0.202337	0.272515	0.237426	0.0551398	0.474852	0.234819	0.469637	0.989019	0.234819	0.484581
		Shandong	0.525274	0.630919	0.578096	0.331405	1.15619	0.575678	1.15136	0.995817	0.575678	0.758734
		Henan	0.458451	0.521349	0.4899	0.239013	0.9798	0.48889	0.977779	0.997937	0.48889	0.699206
		Hubei	0.387594	0.377252	0.382423	0.146221	0.764846	0.382388	0.764776	0.999909	0.382388	0.618375
		Hunan	0.377378	0.446751	0.412065	0.168594	0.824129	0.410602	0.821204	0.996451	0.410602	0.640782
		Guangdong	0.532898	0.796756	0.664827	0.424589	1.32965	0.651605	1.30321	0.980113	0.651605	0.807221
		Guangxi	0.221552	0.243714	0.232633	0.0539953	0.465266	0.232369	0.464738	0.998865	0.232369	0.482047
		Hainan	0.120144	0.0790523	0.0995982	0.00949767	0.199196	0.097456	0.194912	0.978491	0.097456	0.312179
		Chongqing	0.23052	0.274551	0.252536	0.0632896	0.505071	0.251574	0.503149	0.996193	0.251574	0.501572
		Guizhou	0.480113	0.396046	0.43808	0.190147	0.876159	0.436058	0.872117	0.995386	0.436058	0.660347
		Guizhou	0.189645	0.167902	0.178773	0.0318417	0.357547	0.178443	0.356885	0.998149	0.178443	0.422425
		Yunnan	0.244853	0.248001	0.246427	0.0607237	0.492854	0.246422	0.492844	0.99998	0.246422	0.496409
		Tibet	0.0932196	0.0001	0.0466598	9.32196e-06	0.0933196	0.00305319	0.00610638	0.0654351	0.00305319	0.0552557
		Shannxi	0.289892	0.280765	0.285329	0.0813916	0.570657	0.285292	0.570584	0.999872	0.285292	0.534127
		Gansu	0.139813	0.0787117	0.109263	0.011005	0.218525	0.104904	0.209809	0.960114	0.104904	0.32389
		Qinghai	0.178985	0.0655366	0.122261	0.0117301	0.244522	0.108306	0.216611	0.885855	0.108306	0.329098
		Ningxia	0.124167	0.0544804	0.0893239	0.0067647	0.178648	0.0822478	0.164496	0.920781	0.0822478	0.286789
		Xinjiang	0.229841	0.124311	0.177076	0.0285717	0.354152	0.169032	0.338063	0.954572	0.169032	0.411135
