# Supplementary material for: Synergistic pathways for health investment and economic development in China: a fuzzy-set qualitative comparative analysis
Source: Front Public Health. 2024 Oct 1;12:1429006. doi: 10.3389/fpubh.2024.1429006 (PMC11473372; doi:10.3389/fpubh.2024.1429006)
Supplement: Supplementary file 1 [file Data_Sheet_1.ZIP › Supplementary material/TABLE.xlsx]

## Sheet: Comprehensive evaluation index,
		Province	Uh	Ue	S	D
		Beijing	0.655	0.409	1.6	0.72
		Tianjin	0.23	0.26	0.885	0.494
		Hebei	0.336	0.237	1.414	0.531
		Shanxi	0.199	0.11	1.811	0.385
		Neimenggu	0.208	0.168	1.234	0.432
		Liaoning	0.269	0.18	1.492	0.469
		Jilin	0.196	0.151	1.292	0.415
		Heilongjiang	0.269	0.136	1.976	0.438
		Shanghai	0.484	0.458	1.058	0.686
		Jiangsu	0.496	0.805	0.616	0.795
		Zhejiang	0.405	0.612	0.662	0.705
		Anhui	0.285	0.394	0.723	0.579
		Fujian	0.21	0.435	0.482	0.55
		Jiangxi	0.202	0.273	0.743	0.485
		Shandong	0.525	0.631	0.833	0.759
		Henan	0.459	0.521	0.879	0.699
		Hubei	0.388	0.377	1.027	0.618
		Hunan	0.377	0.447	0.845	0.641
		Guangdong	0.533	0.797	0.669	0.807
		Guangxi	0.222	0.244	0.909	0.482
		Hainan	0.12	0.079	1.52	0.312
		Chongqing	0.231	0.275	0.84	0.502
		Sichuan	0.48	0.396	1.212	0.66
		Guizhou	0.19	0.168	1.13	0.422
		Yunnan	0.245	0.248	0.987	0.496
		Tibet	0.093	0.024	3.905	0.217
		Shannxi	0.29	0.281	1.033	0.534
		Gansu	0.14	0.079	1.776	0.324
		Qinghai	0.179	0.066	2.731	0.329
		Ningxia	0.124	0.055	2.279	0.287
		Xinjiang	0.22	0.124	1.849	0.411

## Sheet: Analysis of necessary condition
		Condition	Consistency	Coverage
		Number of health technicians	0.825 788	0.835 528
		～Number of health technicians	0.337 413	0.331 025
		Per capita health cost	0.601 062	0.568 306
		～Per capita health cost	0.521 987	0.549 458
		Per capita healthcare consumption expenditure	0.577 035	0.589 637
		～Per capita healthcare consumption expenditure	0.481 251	0.467 682
		Number of beds in medical institutions	0.774 043	0.809 701
		～Number of beds in medical institutions	0.392 397	0.373 114
		Investment in Fixed Asset	0.819 960	0.813 114
		～Investment in Fixed Asset	0.313 451	0.313 695
		Gross Regional Product	0.938 411	0.921 697
		～Gross Regional Product	0.259 115	0.261 863
		Consumption expenditure per capita	0.742 892	0.763 664
		～Consumption expenditure per capita	0.353 604	0.341 698

## Sheet: Criteria for determining the co
		Coupling Coordination Level	D value range	Coupling Coordination Type	Coupling Coordination Grade
		Low-Level Coordination (Antagonistic Phase)	0≤D<0.1	Extreme Imbalance	Ⅰ
			0.1≤D<0.2	Serious Imbalance	Ⅱ
			0.2≤D<0.3	Moderate Imbalance	Ⅲ
			0.3≤D<0.4	Slight Imbalance	Ⅳ
		Medium-Level Coordination (Adjustment Phase)	0.4≤D<0.5	Borderline Imbalance	Ⅴ
			0.5≤D<0.6	Barely Coordinated	Ⅵ
			0.6≤D<0.7	Primary Coordination	Ⅶ
			0.7≤D<0.8	Intermediate Coordination	Ⅷ
		High-Level Coordination (Harmonious Phase)	0.8≤D<0.9	Good Coordination	Ⅸ
			0.9≤D<1.0	Excellent Coordination	Ⅹ

## Sheet: Configurations for achieving hi
		Condition	H1	H2	H3	H4	H5
		Number of health technicians	●	●	●	⨂	⨂
		Per capita health cost		⨂	●	⨂	●
		Per capita healthcare consumption expenditure		⨂	●	⨂	●
		Number of beds in medical institutions	●	●	●	⨂	⨂
		Investment in Fixed Assets	●	●	●	●	⨂
		Gross Regional Product	●	●	●	●	●
		Consumption expenditure per capita	●			●	●
		Raw coverage	0.503	0.301	0.276	0.08	0.171
		Unique coverage	0.189	0.141	0.025	0.025	0.12
		Consistency	0.999	0.947	0.991	0.984	0.985
		Solution consistency	0.977
		Solution coverage	0.818

## Sheet: The truth table
	Configuration	Number of health technicians	Per capita health cost	Per capita healthcare consumption expenditure	Number of beds in medical institutions	Investment in Fixed Assets	Gross Regional Product	Consumption expenditure per capita	Case	D	Consistency
											Raw consistency	PRIconsistency	SYM consistency
	1	1	1	1	1	1	1	1	2	1	0.997	0.997	0.997
	2	1	1	0	1	1	1	1	2	1	0.997	0.996	0.996
	3	1	0	1	1	1	1	1	3	1	0.997	0.995	0.995
	4	1	0	0	1	1	1	1	1	1	0.996	0.992	0.992
	5	0	1	1	0	0	1	1	2	1	0.985	0.973	0.973
	6	0	0	0	0	1	1	1	1	1	0.984	0.938	0.938
	7	1	1	1	1	1	1	0	1	1	0.976	0.943	0.943
	8	1	0	0	1	1	1	0	2	1	0.942	0.873	0.873
	9	0	1	1	0	1	0	1	1	0	0.932	0.415	0.415
	10	1	0	0	1	0	1	0	1	0	0.86	0.545	0.625
	11	1	0	1	1	0	1	1	1	0	0.822	0	0
	12	1	0	0	1	1	0	0	3	0	0.686	0.002	0.002
	13	0	1	1	0	0	0	1	2	0	0.588	0.129	0.167
	14	0	0	1	0	0	0	0	1	0	0.357	0	0
	15	0	1	0	0	0	0	1	1	0	0.283	0	0
	16	0	0	0	0	0	0	0	2	0	0.266	0	0
	17	0	1	1	0	0	0	0	3	0	0.228	0	0
	18	0	1	0	0	0	0	0	2	0	0.133	0	0

## Sheet: Membership scores of the fuzzy 
		Province	Number of health technicians	Per capita health cost	Per capita healthcare consumption expenditure	Number of beds in medical institutions	Investment in Fixed Assets	Gross Regional Product	Consumption expenditure per capita	D
		Beijing	0.41	1	1	0.02	0.05	0.86	1	0.98
		Tianjin	0	1	1	0	0.15	0.05	1	0.48
		Hebei	0.96	0.05	0.15	0.97	0.28	0.86	0.23	0.65
		Shanxi	0.35	0.08	0.42	0.21	0.05	0.12	0.01	0.02
		Neimenggu	0.05	0.79	0.501	0.05	0.09	0.11	0.73	0.09
		Liaoning	0.6	0.18	1	0.71	0.04	0.501	0.87	0.27
		Jilin	0.07	0.42	0.95	0.06	0.24	0.03	0.1	0.05
		Heilongjiang	0.17	0.91	0.94	0.37	0.13	0.05	0.07	0.1
		Shanghai	0.07	1	1	0.04	0.05	0.9	1	0.97
		Jiangsu	1	0.95	0.94	1	1	1	1	1
		Zhejiang	0.98	0.97	0.8	0.87	0.99	1	1	0.98
		Anhui	0.86	0.03	0.05	0.95	0.99	0.9	0.501	0.82
		Fujian	0.43	0.29	0.06	0.18	0.94	0.96	1	0.73
		Jiangxi	0.501	0.03	0.02	0.57	0.85	0.52	0.21	0.39
		Shandong	1	0.39	0.62	1	1	1	0.9	0.99
		Henan	1	0.03	0.09	1	1	0.99	0.02	0.98
		Hubei	0.88	0.97	0.25	0.95	0.95	0.95	0.6	0.9
		Hunan	0.95	0.11	0.96	1	0.99	0.94	0.91	0.93
		Guangdong	1	0.91	0.13	1	1	1	1	1
		Guangxi	0.77	0.01	0.04	0.62	0.84	0.31	0.03	0.37
		Hainan	0	0.77	0.01	0	0.01	0.01	0.53	0
		Chongqing	0.15	0.501	0.99	0.27	0.62	0.49	0.95	0.52
		Guizhou	0.99	0.47	0.59	1	0.95	0.98	0.73	0.95
		Guizhou	0.51	0.02	0	0.52	0.501	0.13	0	0.06
		Yunnan	0.76	0.04	0.05	0.76	0.8	0.46	0.05	0.501
		Tibet	0	0.95	0	0	0.01	0	0	0
		Shannxi	0.75	0.7	0.98	0.501	0.9	0.54	0.11	0.67
		Gansu	0.02	0.04	0.05	0.06	0.03	0.01	0.02	0
		Qinghai	0	0.99	0.86	0	0.01	0	0.3	0
		Ningxia	0	0.77	0.58	0	0.01	0	0.12	0
		Xinjiang	0.03	0.96	0.08	0.08	0.1	0.05	0.03	0.04
