# Supplementary material for: Synergistic pathways for health investment and economic development in China: a fuzzy-set qualitative comparative analysis
Source: Front Public Health. 2024 Oct 1;12:1429006. doi: 10.3389/fpubh.2024.1429006 (PMC11473372; doi:10.3389/fpubh.2024.1429006)
Supplement: Supplementary file 1 [file Data_Sheet_1.ZIP › Supplementary material/raw data.csv]

Province	Number of health technicians	Per capita health cost	Per capita healthcare consumption expenditure	Number of beds in medical institutions	Investment in Fixed Assets	Gross Regional Product	Consumption expenditure per capita	D
Beijing	12.7	276147	13834.01	3513.3	7981.07	36102.55	38903.3	0.719589828
Tianjin	6.83	114033	6545.33	2646	12414.34	14083.73	28461.4	0.494158043
Hebei	44.2	519556	4111.38	1692	15089.59	36206.89	18037	0.531320776
Shanxi	22.37	268354	4239.83	1854	7846.61	17651.93	15732.7	0.384725559
Neimenggu	16.21	202317	5271.21	1891.5	10569.73	17359.82	19794.5	0.432353054
Liaoning	31.45	316136	4486.87	2303.2	7125.07	25114.96	20672.1	0.469078282
Jilin	17.31	212103	4778.73	2031.2	14477.31	12311.32	17317.7	0.414649362
Heilongjiang	25.33	242527	5578.38	2023.2	11817.6	13698.5	17056.4	0.437552264
Shanghai	15.22	214368	10591.59	3033.4	8429.15	38700.58	42536.3	0.686296195
Jiangsu	53.5	665488	5800.56	2018.6	58943.18	102718.98	26225.1	0.794978447
Zhejiang	36.13	548024	5909.49	1955.9	38649.76	64613.34	31294.3	0.705412619
Anhui	40.78	412110	3995.66	1548	37448.5	38680.63	18877.3	0.578653886
Fujian	21.68	278376	4631.96	1583.2	31067.2	43903.89	25125.8	0.549790887
Jiangxi	28.58	286112	3973.35	1437.3	26094.8	25691.5	17955.3	0.484580955
Shandong	64.69	813449	4750.85	1914	54652.94	73129	20940.1	0.758734398
Henan	66.72	706795	3954.93	1621.9	54183.06	54997.07	16142.6	0.699206461
Hubei	41.14	428494	5973.48	1764.9	31801.21	43443.46	19245.9	0.618375283
Hunan	51.99	497801	4331.86	2034.7	40825	41781.49	20997.6	0.64078246
Guangdong	56.48	829396	5602.92	1677.9	49786.09	110760.94	28491.9	0.807220557
Guangxi	29.56	371983	3739.2	1540.7	25915.31	22156.69	16356.8	0.482046564
Hainan	5.85	74362	5233.33	1407.3	3596.03	5532.39	18971.6	0.312179424
Chongqing	23.55	237686	4860.2	2101.5	20588.21	25002.79	21678.1	0.501571788
Sichuan	64.98	632211	4830.52	1908	31332.33	48598.76	19783.4	0.660347094
Guizhou	27.64	287754	3863.05	1269.6	18434.46	17826.56	14873.8	0.422424609
Yunnan	32.52	366516	4044.75	1547.4	24694.37	24521.9	16792.4	0.496408988
Tibet	1.86	22730	5762.42	589.9	2321.13	1902.94	13224.8	0.217198499
Shannxi	27.24	363483	5127.85	2078.4	28059.15	26181.86	17417.6	0.534127425
Gansu	17.19	181223	4059.59	1544.7	6438.81	9016.7	16174.9	0.323889631
Qinghai	4.13	48926	6450.25	1975.7	3841.65	3005.92	18284.2	0.32909812
Ningxia	4.13	58627	5244.28	1906.3	2909.97	3920.55	17505.8	0.286788722
Xinjiang	18.15	190932	5841.48	1611.7	10770.24	13797.58	16512.1	0.411134657
